# Supplementary material for: A Debittered Complex of Glucose-Phenylalanine Amadori Rearrangement Products with β-Cyclodextrin: Structure, Molecular Docking and Thermal Degradation Kinetic Study
Source: Foods. 2022 Apr 29;11(9):1309. doi: 10.3390/foods11091309 (PMC9105382; doi:10.3390/foods11091309)
Supplement: Supplementary file 1 [file foods-11-01309-s001.zip]

Archive with 1 entries (1 files):
- foods-1689826-supplementary.pdf
